# Supplementary material for: Characteristics of Diaphragmatic and Chest Wall Motion in People with Normal Pulmonary Function: A Study with Free-Breathing Dynamic MRI
Source: J Clin Med. 2022 Dec 8;11(24):7276. doi: 10.3390/jcm11247276 (PMC9785439; doi:10.3390/jcm11247276)
Supplement: Supplementary file 1 [file jcm-11-07276-s001.zip]

Archive with 5 entries (5 files):
- Supplementary Video S1.mp4
- Supplementary Video S2.mp4
- Supplementary Video S3.mp4
- Supplementary Video S4.mp4
- Supplementary.pdf
